# Supplementary material for: Prolonged Transcriptional Consequences in Survivors of Sepsis
Source: Int J Mol Sci. 2021 May 21;22(11):5422. doi: 10.3390/ijms22115422 (PMC8196560; doi:10.3390/ijms22115422)
Supplement: Supplementary file 1 [file ijms-22-05422-s001.zip]

Archive with 1 entries (1 files):
- ijms-1214102-supplementary.pdf
